# Supplementary material for: Sirt2 ablation exacerbates Sod1 knockout-induced progeroid phenotype in mice
Source: Redox Biol. 2025 Jul 15;85:103770. doi: 10.1016/j.redox.2025.103770 (PMC12301975; doi:10.1016/j.redox.2025.103770)
Supplement: Multimedia component 2 [file mmc2.xlsx]

## Sheet: Sheet1
Mouse Gene	log2FoldChange	pvalue	padj	Human ortholog
Csf2ra	2.68109	3.70473e-09	8.29919e-07	CSF2RA
Slc7a11	5.44597	4.86096e-09	1.05437e-06	SLC7A11
Cyth4	2.01322	3.31685e-08	5.52741e-06	CYTH4
Fgd2	2.34096	7.61556e-08	1.1563e-05	FGD2
Lgals3	2.04207	4.59327e-07	5.23512e-05	LGALS3
Pou2f2	2.69874	4.96809e-07	5.43112e-05	POU2F2
Tlr1	3.47255	6.5764e-07	6.75688e-05	TLR1
Cbr3	4.12076	9.08554e-07	8.74323e-05	CBR3
Ccdc120	3.24247	9.87478e-07	9.37075e-05	CCDC120
Arrb2	1.44489	2.49816e-06	0.000206893	ARRB2
